# Supplementary material for: Effects of Ketamine vs. Midazolam in Adolescent Treatment Resistant Depression
Source: Pharmaceuticals (Basel). 2024 Dec 4;17(12):1627. doi: 10.3390/ph17121627 (PMC11728720; doi:10.3390/ph17121627)
Supplement: Supplementary file 1 [file pharmaceuticals-17-01627-s001.zip]

Archive with 1 entries (1 files):
- pharmaceuticals-3312339-supplementary.pdf
